# Supplementary material for: An in vitro ovarian explant culture system to examine sex change in a hermaphroditic fish
Source: PeerJ. 2020 Nov 11;8:e10323. doi: 10.7717/peerj.10323 (PMC7666549; doi:10.7717/peerj.10323)
Supplement: Supplemental Information 2 [file peerj-08-10323-s002.csv]

Treatment	Ratio	Fish	PVO_area	total_area
C0	73.35226363	1	196242.867	267534.848
C0	73.36383587	2	103778.34	141457.08
C0	81.02799782	3	214287.681	264461.281
C0	65.98148977	4	175469.205	265937.016
C0	74.41899484	5	248374.167	333751.037
C	19.16	1	24662.44	128735.927
C	33.72	1	70058.148	207780.22
C	69.03	1	87212.014	126337.571
C	25.68	2	12461.81	48528.947
C	48.48	2	25000.734	51565.334
C	15.42	2	29697.839	192541.825
C	15.73	3	9455.718	60114.038
C	39.69	3	23819.688	60014.431
C	34.34	3	9982.209	29067.611
C	37.95	4	16267.966	42870.205
C	22.79	4	21080.743	92493.445
C	25.17	4	11434.533	45424.626
C	21	5	55847.03	265883.77
C	29.74	5	39680.048	133406.868
C	39.75	5	26414.043	66449.369
E21	31.9	1	17738.651	55607.424
E21	34.87	2	27076.861	77648.427
E21	23.44	3	33677.962	143686.518
E21	34.56	4	24971.358	72248.57
E21	43.13	5	74650.597	173099.768
E210	65.01	1	31679.868	48732.291
E210	41.99	2	38158.871	90872.662
E210	46.14	3	25204.078	54631.098
E210	61.63	4	28586.104	46384.427
E210	40.97	5	39361.95	96082.946
E2100	50.91	1	75209.219	147741.46
E2100	67.96	2	71959.39	105892.565
E2100	13.69	3	6333.036	46243.969
E2100	55.39	4	63983.538	115508.479
E2100	65.3	5	82974.383	127058.225
