# Supplementary material for: An in vitro ovarian explant culture system to examine sex change in a hermaphroditic fish
Source: PeerJ. 2020 Nov 11;8:e10323. doi: 10.7717/peerj.10323 (PMC7666549; doi:10.7717/peerj.10323)
Supplement: Supplemental Information 3 [file peerj-08-10323-s003.csv]

Treatment	Ratio	Fish	PVO_area	total_area
C0	73.35226363	1	196242.867	267534.848
C0	73.36383587	2	103778.34	141457.08
C0	81.02799782	3	214287.681	264461.281
C0	65.98148977	4	175469.205	265937.016
C0	74.41899484	5	248374.167	333751.037
C	19.16	1	24662.44	128735.927
C	33.72	1	70058.148	207780.22
C	69.03	1	87212.014	126337.571
C	25.68	2	12461.81	48528.947
C	48.48	2	25000.734	51565.334
C	15.42	2	29697.839	192541.825
C	15.73	3	9455.718	60114.038
C	39.69	3	23819.688	60014.431
C	34.34	3	9982.209	29067.611
C	37.95	4	16267.966	42870.205
C	22.79	4	21080.743	92493.445
C	25.17	4	11434.533	45424.626
C	21	5	55847.03	265883.77
C	29.74	5	39680.048	133406.868
C	39.75	5	26414.043	66449.369
KT1	61.9	1	48518.39	78381.934
KT1	27.4	2	24780.407	90438.433
KT1	6.29	3	1197.571	19034.452
KT1	23	4	11822.86	51397.335
KT1	1.28	5	610.84	47745.408
KT10	36.94	1	71069.359	192413.301
KT10	50.22	2	11583.713	23066.902
KT10	9.63	3	5425.562	56362.964
KT10	30.81	4	44730.136	145165.007
KT10	0.22	5	105.976	49040.75
KT100	55.43	1	64152.915	115737.528
KT100	27.34	2	15891.573	58120.993
KT100	19.21	3	12597.219	65589.174
KT100	2.81	4	1054.423	37562.151
KT100	3.18	5	8779.129	276274.961
