# Supplementary material for: An in vitro ovarian explant culture system to examine sex change in a hermaphroditic fish
Source: PeerJ. 2020 Nov 11;8:e10323. doi: 10.7717/peerj.10323 (PMC7666549; doi:10.7717/peerj.10323)
Supplement: Supplemental Information 4 [file peerj-08-10323-s004.csv]

Treatment	Ratio	Fish	PVO_area	total_area
C0	73.35226363	1	196242.867	267534.848
C0	73.36383587	2	103778.34	141457.08
C0	81.02799782	3	214287.681	264461.281
C0	65.98148977	4	175469.205	265937.016
C0	74.41899484	5	248374.167	333751.037
C	19.16	1	24662.44	128735.927
C	33.72	1	70058.148	207780.22
C	69.03	1	87212.014	126337.571
C	25.68	2	12461.81	48528.947
C	48.48	2	25000.734	51565.334
C	15.42	2	29697.839	192541.825
C	15.73	3	9455.718	60114.038
C	39.69	3	23819.688	60014.431
C	34.34	3	9982.209	29067.611
C	37.95	4	16267.966	42870.205
C	22.79	4	21080.743	92493.445
C	25.17	4	11434.533	45424.626
C	21	5	55847.03	265883.77
C	29.74	5	39680.048	133406.868
C	39.75	5	26414.043	66449.369
CORT1	54.15	1	82465.794	152279.746
CORT1	62.29	2	63267.015	101575.066
CORT1	37.39	3	26011.945	69561.952
CORT1	17.17	4	21621.922	125949.703
CORT1	45.29	5	39799.851	87880.799
CORT10	58.47	1	46224.231	79056.228
CORT10	26.53	2	51629.138	194643.198
CORT10	46.47	3	22159.429	47689.408
CORT10	30.73	4	68452.053	222728.975
CORT10	52.16	5	110410.653	211689.654
CORT100	15.42	2	12616.039	81792.878
CORT100	62.9	3	106470.006	169255.514
CORT100	2.81	4	54279.951	90020.27
CORT100	77.01	5	212254.243	275615.356
